# Supplementary material for: Clinical and Economic Consequences of a First Major Bleeding Event in Patients Treated with Direct Factor Xa Inhibitors in Spain: A Long-Term Observational Study
Source: J Clin Med. 2024 Jul 21;13(14):4253. doi: 10.3390/jcm13144253 (PMC11278163; doi:10.3390/jcm13144253)
Supplement: Supplementary file 1 [file jcm-13-04253-s001.zip]

Archive with 1 entries (1 files):
- jcm-3068085-supplementary.pdf
